# Supplementary material for: Wikipedia in Vascular Surgery Medical Education: Comparative Study
Source: JMIR Med Educ. 2020 Jun 19;6(1):e18076. doi: 10.2196/18076 (PMC7334757; doi:10.2196/18076)
Supplement: Multimedia Appendix 1 [file mededu_v6i1e18076_app1.xlsx]

## Sheet: Reading Ease Stats
	Flesch Ease of Reading	Wiki	Schwartz		t-Test: Two-Sample Assuming Unequal Variances										Coleman-Liau Index	Wiki	Schwartz		t-Test: Two-Sample Assuming Unequal Variances
	Carotid Artery Disease	37.1	17.6												Carotid Artery Disease	14	16.7
	Critical Limb Ischemia	24.8	8			Wiki	Schwartz								Critical Limb Ischemia	14.9	16.2			Wiki	Schwartz
	Claudication	17.8	29.1		Mean	30.525	20.1625								Claudication	18.2	15.7		Mean	14.9625	16.5375
	Acute Limb Ischemia	38.7	18.9		Variance	69.9193	80.7655								Acute Limb Ischemia	14.3	17.2		Variance	1.91696	0.942679
	Aortic Dissection	34.6	20.1		Observations	8	8								Aortic Dissection	14.2	17.6		Observations	8	8
	Abdominal Aortic Aneurysm	33.9	22.4		Hypothesized Mean Difference	0									Abdominal Aortic Aneurysm	14	15.8		Hypothesized Mean Difference	0
	Venous Insufficiency	37.3	35.1		df	14									Venous Insufficiency	15.2	15.2		df	13
	Mesenteric Artery Disease	20	10.1		t Stat	2.38767									Mesenteric Artery Disease	14.9	17.9		t Stat	-2.63433
	AVERAGE	30.525	20.1625		P(T<=t) one-tail	0.015803									AVERAGE	14.9625	16.5375		P(T<=t) one-tail	0.0103086
	Q1	23.6	15.725		t Critical one-tail	1.76131									Q1	14.15	15.775		t Critical one-tail	1.77093
	Q3	37.15	24.075		P(T<=t) two-tail	0.031606									Q3	14.975	17.3		P(T<=t) two-tail	0.0206172
	IQR	13.55	8.35		t Critical two-tail	2.14479									IQR	0.825	1.525		t Critical two-tail	2.16037
	SD	8.36178	8.98696												SD	1.38454	0.970916
	Flesch-Kincaid Grade Level	Wiki	Schwartz		t-Test: Two-Sample Assuming Unequal Variances										SMOG Index	Wiki	Schwartz		t-Test: Two-Sample Assuming Unequal Variances
	Carotid Artery Disease	12.1	15.7												Carotid Artery Disease	11.6	14.3
	Critical Limb Ischemia	14.9	18.1			Wiki	Schwartz								Critical Limb Ischemia	12.9	15.8			Wiki	Schwartz
	Claudication	15.4	13.8		Mean	13.825	15.5375								Claudication	12.9	12.2		Mean	12.4625	13.8625
	Acute Limb Ischemia	12.4	15.6		Variance	2.59643	2.80554								Acute Limb Ischemia	11.4	13.9		Variance	1.37411	1.75982
	Aortic Dissection	13.2	15.4		Observations	8	8								Aortic Dissection	12.3	13.8		Observations	8	8
	Abdominal Aortic Aneurysm	13.2	15.8		Hypothesized Mean Difference	0									Abdominal Aortic Aneurysm	11.9	14.1		Hypothesized Mean Difference	0
	Venous Insufficiency	12.8	12.8		df	14									Venous Insufficiency	11.7	11.8		df	14
	Mesenteric Artery Disease	16.6	17.1		t Stat	-2.08401									Mesenteric Artery Disease	15	15		t Stat	-2.23681
	AVERAGE	13.825	15.5375		P(T<=t) one-tail	0.0279813									AVERAGE	12.4625	13.8625		P(T<=t) one-tail	0.0210436
	Q1	12.7	15		t Critical one-tail	1.76131									Q1	11.675	13.4		t Critical one-tail	1.76131
	Q3	15.025	16.125		P(T<=t) two-tail	0.0559626									Q3	12.9	14.475		P(T<=t) two-tail	0.0420872
	IQR	2.325	1.125		t Critical two-tail	2.14479									IQR	1.225	1.075		t Critical two-tail	2.14479
	SD	1.61134	1.67497												SD	1.17222	1.32658
	Gunning Fog	Wiki	Schwartz		t-Test: Two-Sample Assuming Unequal Variances										Automated Readability Index	Wiki	Schwartz		t-Test: Two-Sample Assuming Unequal Variances
	Carotid Artery Disease	15.8	19.7												Carotid Artery Disease	10.7	14.4
	Critical Limb Ischemia	16.9	21.8			Wiki	Schwartz								Critical Limb Ischemia	13.4	16.3			Variable 1	Variable 2
	Claudication	17.3	16.7		Mean	16.625	19.0625								Claudication	15	12.9		Mean	12.9125	14.675
	Acute Limb Ischemia	14.8	19.2		Variance	2.66786	3.89411								Acute Limb Ischemia	11.8	15.1		Variance	2.63554	1.97929
	Aortic Dissection	16.8	19.1		Observations	8	8								Aortic Dissection	12.2	15.2		Observations	8	8
	Abdominal Aortic Aneurysm	15.9	19.1		Hypothesized Mean Difference	0									Abdominal Aortic Aneurysm	11.9	15.3		Hypothesized Mean Difference	0
	Venous Insufficiency	15.4	15.9		df	14									Venous Insufficiency	12.9	12.3		df	14
	Mesenteric Artery Disease	20.1	21		t Stat	-2.69137									Mesenteric Artery Disease	15.4	15.9		t Stat	-2.32058
	AVERAGE	16.625	19.0625		P(T<=t) one-tail	0.00877542									AVERAGE	12.9125	14.675		P(T<=t) one-tail	0.0179596
	Q1	15.7	18.5		t Critical one-tail	1.76131									Q1	11.875	14.025		t Critical one-tail	1.76131
	Q3	17	20.025		P(T<=t) two-tail	0.0175508									Q3	13.8	15.45		P(T<=t) two-tail	0.0359193
	IQR	1.3	1.525		t Critical two-tail	2.14479									IQR	1.925	1.425		t Critical two-tail	2.14479
	SD	1.63336	1.97335												SD	1.62343	1.40687

## Sheet: Reading Ease
Wikipedia
	Carotid Artery Disease	Critical Limb Ischemia	Claudication	Acute Limb Ischemia	Aortic Dissection	Abdominal Aortic Aneurysm	Chronic Venous Insufficiency	Mesenteric ischemia	AVERAGE
		(PVD)	(General)
Reading Ease
Flesch ease of reading score	37.1	24.8	17.8	38.7	34.6	33.9	37.3	20	30.525
Grade Levels
Flesch-Kincaid Grade Level	12.1	14.9	15.4	12.4	13.2	13.2	12.8	16.6	13.825
Gunning-Fog Score	15.8	16.9	17.3	14.8	16.8	15.9	15.4	20.1	16.625
Coleman-Liau Index	14	14.9	18.2	14.3	14.2	14	15.2	14.9	14.9625
SMOG Index	11.6	12.9	12.9	11.4	12.3	11.9	11.7	15	12.4625
Automated Readability Index	10.7	13.4	15	11.8	12.2	11.9	12.9	15.4	12.9125
Average Grade Level	12.8	14.6	15.8	12.9	13.7	13.4	13.6	16.4	14.15
Schwartz
	Carotid Artery Disease	Critical Limb Ischemia	Claudication	Acute Limb Ischemia	Aortic Dissection	Abdominal Aortic Aneurysm	Venous Insufficiency	Mesenteric Artery Disease	AVERAGE
Reading Ease
Flesch ease of reading score	17.6	8	29.1	18.9	20.1	22.4	35.1	10.1	20.1625
Grade Levels
Flesch-Kincaid Grade Level	15.7	18.1	13.8	15.6	15.4	15.8	12.8	17.1	15.5375
Gunning-Fog Score	19.7	21.8	16.7	19.2	19.1	19.1	15.9	21	19.0625
Coleman-Liau Index	16.7	16.2	15.7	17.2	17.6	15.8	15.2	17.9	16.5375
SMOG Index	14.3	15.8	12.2	13.9	13.8	14.1	11.8	15	13.8625
Automated Readability Index	14.4	16.3	12.9	15.1	15.2	15.3	12.3	15.9	14.675
Average Grade Level	16.2	17.6	14.3	16.2	16.2	16	13.6	17.4	15.9375
		Wiki	Schwartz		t-Test: Two-Sample Assuming Unequal Variances
	Carotid Artery Disease	12.8	16.2
	Critical Limb Ischemia	14.6	17.6			Variable 1	Variable 2
	Claudication	15.8	14.3		Mean	14.15	15.9375
	Acute Limb Ischemia	12.9	16.2		Variance	1.77714	1.89411
	Aortic Dissection	13.7	16.2		Observations	8	8
	Abdominal Aortic Aneurysm	13.4	16		Hypothesized Mean Difference	0
	Venous Insufficiency	13.6	13.6		df	14
	Mesenteric Artery Disease	16.4	17.4		t Stat	-2.63866
	AVERAGE	14.15	15.9375		P(T<=t) one-tail	0.00972743
	Q1	13.275	15.575		t Critical one-tail	1.76131
	Q3	14.9	16.5		P(T<=t) two-tail	0.0194549
	IQR	1.625	0.925		t Critical two-tail	2.14479

## Sheet: DISCERN
DISCERN	Carotid Artery Disease		Critical Limb Ischemia		Claudication		Acute Limb Ischemia		Aortic Dissection		Abdominal Aortic Aneurysm		Venous Insufficiency		Mesenteric Artery Disease
	Wikipedia.org article:
	Reviewer 1	Reviewer 2	Reviewer 1	Reviewer 2	Reviewer 1	Reviewer 2	Reviewer 1	Reviewer 2	Reviewer 1	Reviewer 2	Reviewer 1	Reviewer 2	Reviewer 1	Reviewer 2	Reviewer 1	Reviewer 2
Question:	Carotid Artery Stenosis	Carotid Artery Stenosis	Peripheral Vascular Disease	Peripheral Vascular Disease	Intermittent Claudication	Intermittent Claudication	Acute Limb Ischemia	Acute Limb Ischemia	Aortic Dissection	Aortic Dissection	Abdominal Aortic Aneurysm	Abdominal Aortic Aneurysm	Chronic Venous insufficiency	Chronic Venous insufficiency	Mesenteric Ischmeia	Mesenteric Ischmeia				Wiki	Schwartz
1	5	4	4	4	5	3	5	4	5	4	4	4	3	3	4	4		Excellent	63-80	1	8
2	5	5	5	5	4	3	5	5	5	4	5	5	2	2	3	3		Good	51-62	4	0
3	5	4	4	4	5	4	5	4	5	5	5	5	2	3	4	4		Fair	39-50	2	0
4	3	3	4	4	5	3	5	4	5	3	4	4	2	2	4	4		Poor	27-38	1	0
5	5	5	4	4	4	3	5	4	5	3	4	4	3	3	5	4
6	5	5	5	5	5	3	5	4	5	3	4	4	3	3	5	4
7	3	3	4	4	5	3	3	1	3	2	3	3	3	4	3	3
8	4	4	4	4	3	2	3	3	4	2	3	3	1	1	3	3
9	3	3	4	4	1	2	4	4	4	3	4	3	1	1	2	1
10	5	4	4	4	1	1	3	3	3	3	5	3	1	1	1	1
11	3	3	4	3	1	1	1	3	3	3	3	3	1	1	1	1
12	5	4	5	5	2	1	5	4	5	5	5	5	1	1	5	5
13	3	3	4	4	1	1	1	1	3	3	3	3	1	1	2	2
14	5	5	5	5	5	5	5	5	5	3	5	5	3	3	2	2
15	1	1	1	1	2	1	1	1	1	1	1	1	1	1	1	1
16	4	4	4	4	2	3	3	4	4	3	5	4	2	2	2	2
Total Score	64	60	65	64	51	39	59	54	65	50	63	59	30	32	47	44
Average		62		64.5		45		56.5		57.5		61		31		45.5
DISCERN	Carotid Artery Disease		Critical Limb Ischemia		Claudication		Acute Limb Ischemia		Aortic Dissection		Abdominal Aortic Aneurysm		Venous Insufficiency		Mesenteric Artery Disease
	Textbook Chapter:
	Reviewer 1	Reviewer 2	Reviewer 1	Reviewer 2	Reviewer 1	Reviewer 2	Reviewer 1	Reviewer 2	Reviewer 1	Reviewer 2	Reviewer 1	Reviewer 2	Reviewer 1	Reviewer 2	Reviewer 1	Reviewer 2
Question:	23. Arterial Disease. Sub-Chapter: Carotid Artery Disease	23. Arterial Disease. Sub-Chapter: Carotid Artery Disease	23. Arterial Disease. Sub-Chapter: Lower Extremity Arterial Occlusive Disease	23. Arterial Disease. Sub-Chapter: Lower Extremity Arterial Occlusive Disease	23. Arterial Disease. Sub-Chapter: Lower Extremity Arterial Occlusive Disease	23. Arterial Disease. Sub-Chapter: Lower Extremity Arterial Occlusive Disease	23. Arterial Disease. Sub-Chapter: Lower Extremity Arterial Occlusive Disease	23. Arterial Disease. Sub-Chapter: Lower Extremity Arterial Occlusive Disease	22. Thoracic Aneurysms and Aortic Dissections. Sub chapter – Aortic Dissections	22. Thoracic Aneurysms and Aortic Dissections. Sub chapter – Aortic Dissections	23. Arterial Disease. Sub-Chapter: Abdominal Aortic Aneurysm	23. Arterial Disease. Sub-Chapter: Abdominal Aortic Aneurysm	24. Venous and Lymphatic insufficiency. Sub-Chapter: Chronic venous insufficiency	24. Venous and Lymphatic insufficiency. Sub-Chapter: Chronic venous insufficiency	23. Arterial Disease. Sub-Chapter: Mesenteric Artery Disease	23. Arterial Disease. Sub-Chapter: Mesenteric Artery Disease
1	5	5	5	5	4	5	5	4	5	3	5	4	5	5	4	4			Wiki	Schwartz		t-Test: Two-Sample Assuming Unequal Variances
2	5	5	5	5	5	5	5	5	5	3	5	5	5	5	4	4		Carotid Artery Disease	62	74
3	5	5	5	5	5	5	5	5	5	5	5	5	5	5	5	5		Critical Limb Ischemia	64.5	73			Variable 1	Variable 2
4	5	5	5	5	5	5	5	5	5	5	5	5	5	5	4	4		Claudication	45	73.5		Mean	52.875	71.4375
5	5	5	5	5	5	5	5	5	5	5	5	5	5	5	4	4		Acute Limb Ischemia	56.5	71		Variance	130.554	9.60268
6	5	5	5	5	5	5	5	5	5	5	5	5	5	5	5	5		Aortic Dissection	57.5	70		Observations	8	8
7	3	3	3	4	4	4	3	4	3	4	5	5	3	3	3	3		Abdominal Aortic Aneurysm	61	74.5		Hypothesized Mean Difference	0
8	5	5	5	5	5	5	5	4	5	4	5	5	5	5	5	5		Venous Insufficiency	31	70.5		df	8
9	5	5	5	5	5	5	5	5	5	5	5	5	5	5	5	5		Mesenteric Ischemia	45.5	65		t Stat	-4.43481
10	5	5	5	5	5	5	5	5	5	5	5	5	5	5	5	5		AVERAGE	52.875	71.4375		P(T<=t) one-tail	0.00109149
11	5	5	5	5	5	5	5	5	5	5	5	5	2	1	5	5		Q1	45.375	70.375		t Critical one-tail	1.85955
12	5	5	5	5	5	5	5	3	5	5	5	5	5	5	5	5		Q3	61.25	73.625		P(T<=t) two-tail	0.00218297
13	5	5	3	4	4	4	3	4	3	3	4	4	5	5	3	2		IQR	15.875	3.25		t Critical two-tail	2.306
14	5	5	5	5	5	5	5	5	5	5	5	5	5	5	3	2		SD	11.426	3.09882
15	1	1	1	1	1	1	1	1	1	1	1	1	1	1	1	1
16	5	5	5	5	5	5	5	5	5	5	5	5	5	5	5	5
Total Score	74	74	72	74	73	74	72	70	72	68	75	74	71	70	66	64
Average		74		73		73.5		71		70		74.5		70.5		65

## Sheet: Errors of Omission
MAX = 23	Errors of Omission
	WIKI	Carotid Artery Disease		Critical Limb Ischemia		Claudication		Acute Limb Ischemia		Aortic Dissection		Abdominal Aortic Aneurysm		Venous Insufficiency		Mesenteric Artery Disease
		Reviewer 1	Reviewer 2	Reviewer 1	Reviewer 2	Reviewer 1	Reviewer 2	Reviewer 1	Reviewer 2	Reviewer 1	Reviewer 2	Reviewer 1	Reviewer 2	Reviewer 1	Reviewer 2	Reviewer 1	Reviewer 2
	Epidemiology	0	0	0	0	1	1	1	1	2	2	2	2	1	1	1	1
	Pathogenesis	0	0	1	1	1	1	1	1	2	2	2	2	2	0	1	2
	Natural History	1	1	0	0	0	1	1	1	2	2	2	1	1	1	2	2					Wiki	Schwartz		t-Test: Two-Sample Assuming Unequal Variances
	Presenting Symptoms	1	1	0	0	1	1	2	2	2	2	2	2	1	2	2	2				Carotid Artery Disease	12	22
	Signs on Physical Examination	1	1	0	0	1	1	2	2	2	2	2	2	0	0	2	2				Critical Limb Ischemia	1	23			Variable 1	Variable 2
	Work-up and Investigations	2	2	0	0	0	0	3	2	4	4	3	4	0	0	4	4				Claudication	9	22		Mean	12.5	21.25
	Management	7	6	0	0	4	4	4	4	6	5	8	8	2	2	2	4				Acute Limb Ischemia	14.5	23		Variance	46.7143	3.71429
	References	0	1	0	0	0	1	1	1	0	0	0	1	0	0	1	0				Aortic Dissection	19.5	21		Observations	8	8
	TOTAL	12	12	1	1	8	10	15	14	20	19	21	22	7	6	15	17				Abdominal Aortic Aneurysm	21.5	20.5		Hypothesized Mean Difference	0
	AVERAGE		12		1		9		14.5		19.5		21.5		6.5		16	12.5			Venous Insufficiency	6.5	17		df	8
																					Mesenteric Ischemia	16	21.5		t Stat	-3.4851
																					AVERAGE	12.5	21.25		P(T<=t) one-tail	0.00412881
																					Q1	8.375	20.875		t Critical one-tail	1.85955
	Errors of Omission																				Q3	16.875	22.25		P(T<=t) two-tail	0.00825763
	SCHWARTZ	Carotid Artery Disease		Critical Limb Ischemia		Claudication		Acute Limb Ischemia		Aortic Dissection		Abdominal Aortic Aneurysm		Venous Insufficiency		Mesenteric Artery Disease					IQR	8.5	1.375		t Critical two-tail	2.306
		Reviewer 1	Reviewer 2	Reviewer 1	Reviewer 2	Reviewer 1	Reviewer 2	Reviewer 1	Reviewer 2	Reviewer 1	Reviewer 2	Reviewer 1	Reviewer 2	Reviewer 1	Reviewer 2	Reviewer 1	Reviewer 2				SD	6.83478	1.92725
	Epidemiology	2	2	2	2	2	2	2	2	2	1	2	2	1	2	2	2
	Pathogenesis	2	2	2	2	2	2	2	2	2	2	2	2	2	1	2	2
	Natural History	2	2	2	2	2	2	2	2	2	1	2	2	0	0	2	2
	Presenting Symptoms	2	2	2	2	2	2	2	2	2	2	2	2	1	2	2	2
	Signs on Physical Examination	2	2	2	2	2	2	2	2	2	1	2	1	1	2	2	2
	Work-up and Investigations	4	4	4	4	4	4	4	4	4	4	4	4	4	4	4	4
	Management	7	7	8	8	7	7	8	8	8	7	7	5	6	6	6	7
	References	1	1	1	1	1	1	1	1	1	1	1	1	1	1	1	1
	TOTAL	22	22	23	23	22	22	23	23	23	19	22	19	16	18	21	22
	AVERAGE		22		23		22		23		21		20.5		17		21.5	21.25
